# Supplementary material for: Fabrication of an Oscillating Thermocycler to Analyze the Canine Distemper Virus by Utilizing Reverse Transcription Polymerase Chain Reaction
Source: Micromachines (Basel). 2022 Apr 12;13(4):600. doi: 10.3390/mi13040600 (PMC9026093; doi:10.3390/mi13040600)
Supplement: Supplementary file 1 [file micromachines-13-00600-s001.zip]

Archive with 2 entries (2 files):
- Supporting Information Table S1.pdf
- Supporting Information Video S1.mp4
